# Supplementary material for: Repetitive Transcranial Magnetic Stimulation for Spasticity in Stroke and Other Neuromotor Disorders: A Systematic Review of Randomized Clinical Trials
Source: J Clin Med. 2026 Mar 4;15(5):1932. doi: 10.3390/jcm15051932 (PMC12985623; doi:10.3390/jcm15051932)
Supplement: Supplementary file 1 [file jcm-15-01932-s001.zip]

Archive with 1 entries (1 files):
- jcm-4144994-supplementary.pdf
